# Supplementary material for: The effect of Campylobacter jejuni and Campylobacter coli colonization on the gut morphology, functional integrity, and microbiota composition of female turkeys
Source: Gut Pathog. 2022 Aug 3;14:33. doi: 10.1186/s13099-022-00508-x (PMC9347085; doi:10.1186/s13099-022-00508-x)
Supplement: Supplementary file 1 — Additional file 1. Weekly body weight gain of Campylobacter-free and Campylobacter-inoculated female turkeys. Values represent group averages of weekly body weight gain [g] per production week (PW) in experiment three, PW 1–7: n = 18, PW 8: n = 12, PW 9–10: n = 6. At six weeks of age, turkey poults were mock-, C. coli, C. jejuni, or coinoculated. [file 13099_2022_508_MOESM1_ESM.xlsx]

## Sheet: Avg WWG
Production week	Group	Number of animals (n)	Average weekly body weight gain [g]
2	Control	18	171.57
2	C. coli	18	164.65
2	C. jejuni	18	177
2	Co-inoculation	18	172.42
3	Control	18	269.47
3	C. coli	18	262.6
3	C. jejuni	18	267.73
3	Co-inoculation	18	262.63
4	Control	18	337.89
4	C. coli	18	329.3
4	C. jejuni	18	375.16
4	Co-inoculation	18	365.84
5	Control	18	442.16
5	C. coli	18	457.6
5	C. jejuni	18	477.95
5	Co-inoculation	18	458.79
6	Control	18	636.42
6	C. coli	18	618.75
6	C. jejuni	18	634.73
6	Co-inoculation	18	639.53
7	Control	18	822.26
7	C. coli	18	820.7
7	C. jejuni	18	846.84
7	Co-inoculation	18	848.42
8	Control	12	1016.69
8	C. coli	12	985.86
8	C. jejuni	12	937.38
8	Co-inoculation	12	929.23
9	Control	6	1039.83
9	C. coli	6	969.5
9	C. jejuni	6	945
9	Co-inoculation	6	920.66
10	Control	6	1129.5
10	C. coli	6	1025.66
10	C. jejuni	6	983.83
10	Co-inoculation	6	949.5
