# Supplementary material for: The effect of Campylobacter jejuni and Campylobacter coli colonization on the gut morphology, functional integrity, and microbiota composition of female turkeys
Source: Gut Pathog. 2022 Aug 3;14:33. doi: 10.1186/s13099-022-00508-x (PMC9347085; doi:10.1186/s13099-022-00508-x)
Supplement: Supplementary file 2 — Additional file 2. Cecal heterophil counts of Campylobacter-free and Campylobacter-inoculated female turkeys. Values represent average cecal heterophil counts at seven, 14, and 28 days after mock-, C. coli, C. jejuni, or coinoculation from three repeat experiments, n = 6. Heterophils were counted in ten randomly selected epithelial regions per specimen at 400x magnification. [file 13099_2022_508_MOESM2_ESM.xlsx]

## Sheet: Cecal Heterophil Count
Experiment	Group	Days post-inoculation	Average_heterophil_count
1	C. coli	7	2.3
1	C. coli	7	0.9
1	C. coli	7	1.5
1	C. coli	7	0.5
1	C. coli	7	0.3
1	C. coli	7	0.7
2	C. coli	7	1.7
2	C. coli	7	1.3
2	C. coli	7	3.4
2	C. coli	7	1.7
2	C. coli	7	2.7
2	C. coli	7	22.7
3	C. coli	7	5.2
3	C. coli	7	3.5
3	C. coli	7	3.7
3	C. coli	7	2.9
3	C. coli	7	6.2
3	C. coli	7	2.3
1	C. coli	14	2.1
1	C. coli	14	2.1
1	C. coli	14	1.9
1	C. coli	14	4
1	C. coli	14	3.5
1	C. coli	14	9.7
2	C. coli	14	5.3
2	C. coli	14	8.2
2	C. coli	14	0.2
2	C. coli	14	10.2
2	C. coli	14	7.2
2	C. coli	14	6.3
3	C. coli	14	11.1
3	C. coli	14	2.5
3	C. coli	14	1.3
3	C. coli	14	3.2
3	C. coli	14	4.4
3	C. coli	14	2.3
1	C. coli	28	1.3
1	C. coli	28	8.6
1	C. coli	28	0.9
1	C. coli	28	2.1
1	C. coli	28	1.8
1	C. coli	28	2.2
2	C. coli	28	1.6
2	C. coli	28	11.8
2	C. coli	28	2.3
2	C. coli	28	15.9
2	C. coli	28	8.4
2	C. coli	28	8.4
3	C. coli	28	6.1
3	C. coli	28	2.9
3	C. coli	28	2.8
3	C. coli	28	3.5
3	C. coli	28	1.6
3	C. coli	28	2
1	C. jejuni	7	0.8
1	C. jejuni	7	1
1	C. jejuni	7	2.2
1	C. jejuni	7	0.4
1	C. jejuni	7	1.5
1	C. jejuni	7	0.9
2	C. jejuni	7	12.3
2	C. jejuni	7	13.7
2	C. jejuni	7	4.5
2	C. jejuni	7	8
2	C. jejuni	7	8
2	C. jejuni	7	34.3
3	C. jejuni	7	6.8
3	C. jejuni	7	12.9
3	C. jejuni	7	6.8
3	C. jejuni	7	4.4
3	C. jejuni	7	6.3
3	C. jejuni	7	12.5
1	C. jejuni	14	1.3
1	C. jejuni	14	2.2
1	C. jejuni	14	1.9
1	C. jejuni	14	1.3
1	C. jejuni	14	1.3
1	C. jejuni	14	1.4
2	C. jejuni	14	3.7
2	C. jejuni	14	6.2
2	C. jejuni	14	4.6
2	C. jejuni	14	9.2
2	C. jejuni	14	5.6
2	C. jejuni	14	4.7
3	C. jejuni	14	1.9
3	C. jejuni	14	4.8
3	C. jejuni	14	0.8
3	C. jejuni	14	4.7
3	C. jejuni	14	3.4
3	C. jejuni	14	4.8
1	C. jejuni	28	0.3
1	C. jejuni	28	40.3
1	C. jejuni	28	1.8
1	C. jejuni	28	3.7
1	C. jejuni	28	0.8
1	C. jejuni	28	4.4
2	C. jejuni	28	3.9
2	C. jejuni	28	4.7
2	C. jejuni	28	6.2
2	C. jejuni	28	28.7
2	C. jejuni	28	19.9
2	C. jejuni	28	8.6
3	C. jejuni	28	0.5
3	C. jejuni	28	1.6
3	C. jejuni	28	0.4
3	C. jejuni	28	0
3	C. jejuni	28	7.1
3	C. jejuni	28	2.7
1	Co-inoculation	7	2.7
1	Co-inoculation	7	3
1	Co-inoculation	7	6.8
1	Co-inoculation	7	3.1
1	Co-inoculation	7	2.2
1	Co-inoculation	7	3.6
2	Co-inoculation	7	5.9
2	Co-inoculation	7	19.4
2	Co-inoculation	7	20.1
2	Co-inoculation	7	3.1
2	Co-inoculation	7	17.5
2	Co-inoculation	7	11.7
2	Co-inoculation	7	7.5
2	Co-inoculation	7	14.9
2	Co-inoculation	7	13.5
3	Co-inoculation	7	2.2
3	Co-inoculation	7	3.8
3	Co-inoculation	7	1.7
3	Co-inoculation	7	4
3	Co-inoculation	7	10.9
3	Co-inoculation	7	5.7
1	Co-inoculation	14	3.4
1	Co-inoculation	14	4.6
1	Co-inoculation	14	2.9
1	Co-inoculation	14	8.8
1	Co-inoculation	14	11.8
1	Co-inoculation	14	8.1
2	Co-inoculation	14	8
2	Co-inoculation	14	4.5
2	Co-inoculation	14	3.5
2	Co-inoculation	14	4.1
2	Co-inoculation	14	7.1
3	Co-inoculation	14	20.6
3	Co-inoculation	14	7.2
3	Co-inoculation	14	3.8
3	Co-inoculation	14	6.1
3	Co-inoculation	14	2.9
3	Co-inoculation	14	2.9
1	Co-inoculation	28	6.4
1	Co-inoculation	28	4.2
1	Co-inoculation	28	3.4
1	Co-inoculation	28	41.5
1	Co-inoculation	28	1.8
1	Co-inoculation	28	2.7
2	Co-inoculation	28	6.7
2	Co-inoculation	28	20.4
2	Co-inoculation	28	6.7
2	Co-inoculation	28	4.8
2	Co-inoculation	28	13.8
3	Co-inoculation	28	0.8
3	Co-inoculation	28	0
3	Co-inoculation	28	3.1
3	Co-inoculation	28	5.7
3	Co-inoculation	28	2.2
3	Co-inoculation	28	1.3
1	Control	7	4.9
1	Control	7	3.2
1	Control	7	2.4
1	Control	7	1.7
1	Control	7	1.9
2	Control	7	4.1
2	Control	7	2.1
2	Control	7	14.6
2	Control	7	8.2
2	Control	7	2.8
2	Control	7	12
3	Control	7	0.8
3	Control	7	3.6
3	Control	7	4.4
3	Control	7	0.6
3	Control	7	1.8
3	Control	7	1.9
1	Control	14	12
1	Control	14	1.8
1	Control	14	4.8
1	Control	14	6.1
1	Control	14	1.7
1	Control	14	2.2
2	Control	14	29.2
2	Control	14	13.6
2	Control	14	7.3
2	Control	14	8.2
2	Control	14	5.6
2	Control	14	2
3	Control	14	2.6
3	Control	14	0.5
3	Control	14	1
3	Control	14	5
3	Control	14	1.2
1	Control	28	4.4
1	Control	28	2.7
1	Control	28	1.1
1	Control	28	1.3
1	Control	28	7.1
1	Control	28	0.6
2	Control	28	6.4
2	Control	28	4.5
2	Control	28	5
2	Control	28	7.7
2	Control	28	3
2	Control	28	1.1
3	Control	28	1.2
3	Control	28	0.3
3	Control	28	2.1
3	Control	28	2.7
3	Control	28	0.9
3	Control	28	10.6
